# Supplementary material for: Metabolic Imbalance Triggers Adaptive Remodeling to Accelerate Diploidization in Murine Haploid Embryonic Stem Cells
Source: Adv Sci (Weinh). 2026 Apr 22;13(40):e22570. doi: 10.1002/advs.202522570 (PMC13335663; doi:10.1002/advs.202522570)
Supplement: Supplementary file 2 — Supporting File 2: advs75425‐sup‐0002‐Data.xlsx. [file ADVS-13-e22570-s001.xlsx]

## Sheet: Primer
Ldha-KO	Ldha Sg1 F	CACCGGCTGGTCATTATCACCGCGG
	Ldha Sg1 R	AAACCCGCGGTGATAATGACCAGCC
	Ldha Sg2 F	CACCGCTGCTGATCGTCTCCAATCC
	Ldha Sg2 R	AAACGGATTGGAGACGATCAGCAGC
Ldhb-KO	Ldhb Sg1 F	CACCGAACCACATCTCACCGAATGC
	Ldhb Sg1 R	AAACGCATTCGGTGAGATGTGGTTC
	Ldhb Sg2 F	CACCGCCTGCAGAAATTGTGACCTA
	Ldhb Sg2 R	AAACTAGGTCACAATTTCTGCAGGC
Genotype	Ldha genotype F	GGATGGAACTGTCTACACTGGAGG
	Ldha genotype R	CTTACCACTGGAGTCGCCATG
	Ldhb genotype F	TGCACTTACAGCAGAAAGGTCACAG
	Ldhb genotype R	ACGGGAGGACACCACAATACTG
mtDNA Quantification	MT-ND1 F	CCTATCACCCTTGCCATCAT
	MT-ND1 R	GAGGCTGTTGCTTGTGTGAC
	MT-ND1 F	CCCATTCCACTTCTGATTACC
	MT-ND1 R	ATGATAGTAGAGTTGAGTAGCG
Amplification of gDNA	KO-Library-PCR F1	AATGGACTATCATATGCTTACCGTAACTTGAAAGTATTTCG
	KO-Library-PCR F2	AGCCAATTCCCACTCCTTTCAAGACCTA
	KO-Library-PCR R1	TCTTGTGGAAAGGACGAAACACCG
	KO-Library-PCR R2	CCGACTCGGTGCCACTTTTTCAA
