# Supplementary material for: Metabolic Imbalance Triggers Adaptive Remodeling to Accelerate Diploidization in Murine Haploid Embryonic Stem Cells
Source: Adv Sci (Weinh). 2026 Apr 22;13(40):e22570. doi: 10.1002/advs.202522570 (PMC13335663; doi:10.1002/advs.202522570)
Supplement: Supplementary file 3 — Supporting File 3: advs75425‐sup‐0003‐Data1.xlsx. [file ADVS-13-e22570-s002.xlsx]

## Sheet: Figure 3
Figure 3C
WT-haESCs	Di-haESCs
2.66	40
2.79	38.6
2.93	38
Figure 3D
WT-haESCs	Di-haESCs
830.413	1541.39
851.476	1545.63
844.022	1547.16
Figure 3G
WT-haESCs	Di-haESCs
7	33
12	25
12	22
17	22
15	27
Figure 3H
	WT-haESCs			Di-haESCs			WT-ESCs (Di)
ND1	0.846745	1.10957	1.06437	1.6358	1.93187	1.94531	1.65864	1.48452	1.36604
ND2	0.809442	1.23542	0.955139	1.92519	2.03496	2.00694	1.52098	1.56374	1.53156
Figure 3I
	WT-haESCs	Di-haESCs
COXIV	1	2.86301
TOM20	1	2.47375
Figure 3K
Time (minutes)	WT-ESCs (Di)				WT-haESCs				Di-haESCs
1.37645	145.485	249.955	254.805	230.267	41.9421	56.7359	51.2584	51.7186	198.394	192.16	232.084	226.846
9.88526	137.844	240.146	244.442	223.675	38.631	53.5585	45.7911	47.3572	190.947	185.524	221.468	219.242
18.3929	135.088	238.544	239.801	221.47	38.9611	53.7806	49.4196	48.2693	191.173	187.799	220.102	218.362
27.2373	46.45	79.8838	77.1968	71.9348	13.6363	18.292	15.876	13.6658	63.2411	70.754	77.5086	74.997
35.7509	48.2801	83.3872	81.4904	76.1001	15.7197	20.6583	17.9972	15.3684	70.295	76.044	82.9415	79.1087
44.2588	4.86773	40.7766	40.0132	34.0226	-28.9288	-23.5981	-25.9014	-28.6532	27.8935	34.4776	42.1356	40.0754
53.0453	234.822	535.05	548.422	535.705	57.6124	90.7012	80.2591	82.6117	408.671	416.017	450.224	479.026
61.5322	216.101	484.342	494.036	478.621	50.6259	81.3212	70.4431	71.0768	365.27	381.746	406.378	440.183
70.0415	207.802	452.959	464.641	450.632	52.4303	81.2494	73.0101	72.3816	354.875	365.943	385.258	416.508
78.6645	18.9014	26.9949	27.6671	21.5711	8.02484	10.658	12.0308	5.47462	10.5167	36.6327	35.4988	26.6811
87.1714	22.3277	35.6894	39.1329	32.1725	9.91682	13.0732	11.7703	6.14919	20.5009	42.3883	40.4475	35.1813
95.678	19.9266	35.9205	37.7552	31.1819	8.63282	12.2017	12.7873	6.1315	21.7522	43.3783	37.5237	33.7514
Figure 3L
WT-ESCs (Di)	WT-haESCs	Di-haESCs
18.9014	8.02484	10.5167
22.3277	9.91682	20.5009
19.9266	8.63282	21.7522
26.9948	10.658	36.6327
35.6894	13.0732	42.3883
35.9205	12.2017	43.3783
27.6671	12.0308	35.4988
39.1329	11.7703	40.4475
37.7552	12.7873	37.5237
21.5711	5.47462	26.6811
32.1725	6.14919	35.1813
31.1819	6.1315	33.7514
Figure 3M
WT-ESCs (Di)	WT-haESCs	Di-haESCs
126.584	33.9173	187.877
115.516	28.7141	170.446
115.161	30.3282	169.421
222.96	46.0779	155.527
204.457	40.4853	143.136
202.624	41.5789	144.42
227.137	39.2276	196.585
205.309	34.0208	181.02
202.045	36.6323	182.578
208.696	46.244	200.165
191.502	41.208	184.061
190.288	42.1377	184.611
Figure 3N
WT-ESCs (Di)	WT-haESCs	Di-haESCs
215.921	49.5875	398.154
193.773	40.709	344.769
187.875	43.7975	333.123
508.055	80.0432	379.384
448.652	68.248	339.358
417.038	69.0477	322.565
520.755	68.2283	414.726
454.904	58.6728	365.93
426.886	60.2228	347.735
514.134	77.1371	452.345
446.448	64.9276	405.002
419.45	66.2501	382.756
Figure 3O
WT-ESCs (Di)	WT-haESCs	Di-haESCs
80.1336	20.2809	124.636
67.2359	12.9944	100.151
110.293	59.2571	141.528
143.077	27.7859	84.7732
121.07	19.827	67.0916
161.847	65.177	109.943
149.941	23.3516	119.076
123.819	16.0236	98.0786
162.032	62.5337	140.443
136.761	32.5782	125.168
115.402	25.8396	104.952
156.266	70.791	144.535
Figure 3P
WT-ESCs (Di)	WT-haESCs	Di-haESCs
8.05	13.9	7.58
7.91	14.3	8.82
7.49	15	8.58
Figure 3Q
WT-ESCs (Di)	WT-haESCs	Di-haESCs
7.13	9.85	5.01
6.38	10.1	5.44
6.72	10.2	4.81
Figure 3S
WT-haESCs	Di-haESCs
0.774496	0.227789
0.794515	0.503098
1.27713	0.165134
1.28851	0.685418
Figure 3T
WT-haESCs	Di-haESCs
55.8	80.1667
80.9286	115.188
35.2	71.5588
32.5652	104.125

## Sheet: Figure 4
Figure 4E
	WT-haESCs			LDHa-KO			LDHb-KO
2 week	28.3	30.4	28.2	24.3	24.3	23.1	27	30.1	25.1
4 week	7.89	7.93	8.46	4.01	4.03	4	8.46	8.51	8.57
Figure 4H
Time (minutes)	WT-haESCs			Di-haESCs			Ldha-KO haESCs			Ldhb-KO haESCs
1.37645	118.588	87.1208	73.6933	171.334	174.698	348.981	287.849	219.986	166.046	109.575	136.026	136.537
9.88526	114.481	84.996	73.7552	168.954	172.532	331.816	275.065	212.189	162.345	103.858	133.178	133.875
18.3929	112.785	83.9184	70.4725	168.402	174.501	329.217	270.865	209.947	161.269	100.999	134.763	131.72
27.2373	50.6621	43.6736	41.1678	75.6309	85.5396	125.301	118.128	95.4033	73.5065	44.9058	65.66	59.9668
35.7509	51.8035	43.7361	40.9368	77.2725	88.4944	133.269	125.008	102.211	75.7421	48.0341	68.6096	64.2591
44.2588	57.8819	48.879	47.9404	83.8285	95.0682	140.73	134.232	112.218	82.7097	53.666	77.7764	68.9808
53.0453	148.147	114.868	95.198	260.496	307.676	539.801	700.403	508.149	452.577	114.683	181.569	155.861
61.5322	145.296	112.527	93.2754	245.911	290.715	503.254	655.676	459.807	421.088	118.289	178.335	157.159
70.0415	144.171	115.537	94.5922	242.638	278.063	491.383	615.218	436.354	406.532	122.879	181.537	159.154
78.6645	34.5501	32.7056	36.5587	49.2641	57.5601	67.2357	57.259	54.1139	43.3587	31.8091	51.6313	45.445
87.1714	35.5159	34.3421	37.2023	52.8317	60.9669	70.5307	68.9622	63.7061	45.5533	34.1214	58.5842	46.2353
95.678	34.2307	33.9073	36.4099	45.3098	61.1166	66.9052	66.7435	61.1724	42.8638	32.6933	52.7986	46.2821
Figure 4I
WT-haESCs	Di-haESCs	Ldha-KO haESCs	Ldhb-KO haESCs
34.5501	49.2641	57.259	31.8091
35.5159	52.8317	68.9622	34.1214
34.2307	45.3098	66.7435	32.6933
32.7056	57.5601	54.1139	51.6313
34.3421	60.9669	63.7061	58.5842
33.9073	61.1166	61.1724	52.7986
36.5587	67.2357	43.3587	45.445
37.2023	70.5307	45.5533	46.2353
36.4099	66.9052	42.8638	46.2821
Figure 4J
WT-haESCs	Di-haESCs	Ldha-KO haESCs	Ldhb-KO haESCs
84.0379	122.07	230.59	77.7661
78.9647	116.123	206.103	69.7367
78.5539	123.092	204.121	68.3061
54.4152	117.138	165.872	84.3951
50.6539	111.565	148.483	74.5934
50.0112	113.384	148.774	81.9645
37.1347	281.745	122.688	91.0925
36.553	261.285	116.792	87.6394
34.0626	262.312	118.405	85.4376
Figure 4K
WT-haESCs	Di-haESCs	Ldha-KO haESCs	Ldhb-KO haESCs
113.597	211.232	643.144	82.8738
109.78	193.08	586.714	84.1677
109.941	197.328	548.475	90.1852
82.1627	250.116	454.035	129.937
78.1848	229.749	396.101	119.751
81.6295	216.947	375.181	128.739
58.6393	472.565	409.218	110.416
56.0732	432.723	375.535	110.924
58.1824	424.478	363.668	112.872
Figure 4L
WT-haESCs	Di-haESCs	Ldha-KO haESCs	Ldhb-KO haESCs
33.3758	46.4387	112.462	32.8604
27.1612	38.8503	81.0946	21.7026
20.6719	39.2633	69.8887	14.6401
10.7416	31.5983	70.4691	18.735
6.91777	23.0708	46.2719	5.98377
1.13223	18.3158	36.5563	4.18812
-4.03311	156.444	49.1812	31.1257
-4.38381	128.016	41.0499	23.3803
-13.8777	121.582	35.6951	16.4568
Figure 4O
WT-haESCs	Di-haESCs	Ldha-KO haESCs
55.8	80.1667	94.3684
80.9286	115.188	107.061
35.2	71.5588	72.2222
32.5652	104.125	104.06
		120.059
Figure 4P
WT-haESCs	Ldha-KO haESCs
0.999944	1.29683
0.993425	1.35219
1.00663	1.32959

## Sheet: Figure 5
Figure 5D
Control	Dapk3KO_haESCs	Fbxw14KO_haESCs	Dac9KO_haESCs
26.1	32.8	37.1	7.57
25.4	33.1	36.8	6.94
28.3	32.9	37.8	7.16
Figure 5E
haESCs	Di-haESCs	Dac9KO_haESCs	Dac9KO_Di-haESCs	Fbxw14KO_haESCs	Fbxw14KO_Di-haESCs	Dapk3KO_haESCs	Dapk3KO_Di-haESCs
55.8	80.1667	39.5625	111.3	34.8846	64.1231	43.069	30.425
80.9286	115.188	37.2143	109.344	68.8649	56.1296	44.8667	32.9394
35.2	71.5588	83	107.333	48.3529	74.5682	53.7742	41.1786
32.5652	104.125	44.4545	94.8542	59.2381	68.4516	31.7857	36.48
Figure 5F
Control	Dac9KO	Fbxw14KO	Dapk3KO
1.516	1.55363	1.35885	1.13393
1.52675	1.54489	1.35271	1.137
1.50609	1.54308	1.35318	1.12188
Figure 5G
Control	Dac9KO	Fbxw14KO	Dapk3KO
1.9541	1.0222	0.856771	0.967692
1.60938	1.04368	1.00485	1.58295
1.59826	0.934119	1.13838	1.44655
Figure 5H
Control	Dac9KO	Fbxw14KO	Dapk3KO
2.17825	0.823039	0.655087	1.65924
2.01834	0.992426	0.55855	1.90597
1.10433	0.447212	0.453684	1.17326

## Sheet: Figure 6
Figure 6B
	WT-haESCs			WT-haESCs (UK5099)
1 week	30.2	31.2	33	43.1	42	39.9
2 week	18	18.5	18	31.1	28.6	29.9
3 week	14	13.2	15.1	21.3	20	21
4 week	5.83	7.72	6.35	13.5	14	14.4
	WT-haESCs-2			WT-haESCs-2 (UK5099)
1 week	12	15.8	12.5	34.7	26.5	26.7
2 week	4.46	4.53	4.7	14.8	15.2	14.6
3 week	0.34	0.54	0.41	4.35	4.75	5.05

## Sheet: Figure 7
Figure 7B
	2iL medium			M1			M2			M3			MBH Medium
1 week	39.6	37.4	38.6	51.8	52.7	52.6	37	35.9	37.8	52.9	48.4	49.8	53.1	52.1	52.1
2 week	22.2	22.8	22.3	35.7	39.2	38.7	19.5	20.2	19.8	30.8	30.9	31.4	57.3	54.4	56.5
4 week	5.82	6.45	5.64	9.39	9.46	9.63	7.6	7.2	5.84	12.2	11.6	11.4		27.1	27.1
Figure 7I
	2iL haESCs			2iL haEBs			MBH haESCs			MBH haEBs
Oct4	1.28377	0.952894	0.763335	0.727182	0.400643	0.524999	0.861778	0.959522	0.876841	0.463419	0.384322	0.255322
Nanog	1.39035	0.87992	0.729735	0.523203	0.328837	0.317635	1.05004	0.979722	0.923666	0.199636	0.178679	0.274608
Sox2	2.18583	0.783597	0.0305684	1.12364	0.29284	0.112515	1.56177	0.772809	0.0779225	0.324926	0.137565	0.0939596
Gata6	1.32191	0.902893	0.775193	5.03722	4.11995	3.39316	0.30305	0.544358	0.579398	6.24468	2.73706	5.55054
Ihh	1.67726	0.810065	0.512672	45.1329	34.9231	21.4977	0.384514	0.388533	0.30064	27.7826	18.7148	10.169
Fgf5	1.36948	0.854784	0.775733	1246.47	851.364	951.218	0.140499	0.808675	0.202169	1812.33	1928.99	1237.86
Nestin	1.3178	0.794507	0.887693	2.47621	1.58901	1.2381	0.604214	0.64534	0.6589	1.99741	0.360515	2.09672
T	1.36742	0.841744	0.790838	5.06813	2.39737	1.67186	0.226323	0.175733	0.25551	10.3492	15.0475	5.24686
BMP4	1.69987	1.00377	0.296361	5.56131	7.23717	5.71766	0.417667	0.690362	0.252687	27.3871	12.4272	9.75016
Figure 7M
haESCs	Di-haESCs	MBH
55.8	80.1667	56.2069
80.9286	115.188	57.9
35.2	71.5588	77.5682
32.5652	104.125	60.4118
		49.3621
	.
Figure 7N
haESCs	MBH
12691	13199
12498	13517
12630	12691

## Sheet: Figure S3
Figure S3A
	WT-haESCs2			Di-haESCs2			WT-ESCs
ND1	0.920188	1.10957	0.97942	5.16941	5.20537	5.38893	4.02782	4.22807	4
ND2	0.83702	1.08925	1.09682	7.63873	7.27695	6.78963	6.24774	6.07689	6.42338
Figue S3B
WT-ESCs (Di)	WT-haESCs	Di-haESCs
1.78355	0.980889	1.87503
1.66244	1.102	1.91497
1.97294	1.08525	1.81705
1.48851	0.952545	1.6122
1.57097	1.05175	1.49109
1.77196	0.827571	1.68435
Figure S3G
	WT-ESCs (Di)						WT-haESCs						Di-haESCs
0	0.756423	1.20452	1.17302	0.915298	1.177	0.773746	0.831111	1.03045	1.09169	1.05455	0.904952	1.08725	0.635633	0.699194	1.2375	1.33468	1.01142	1.08158
6.25	1.02248	0.758183	0.695837	0.553823	0.588655	0.634881	0.751355	0.77336	0.721175	0.552011	0.615067	0.588888	0.658089	0.613177	0.813376	0.881505	0.834944	0.734337
12.5	0.644794	0.769855	0.663321	0.614872	0.531497	0.564662	0.694996	0.766924	0.596976	0.569666	0.629505	0.619937	0.737509	0.672171	0.938596	0.910431	0.715307	0.563952
25	0.687407	0.620893	0.623024	0.477582	0.38587	0.44664	0.473473	0.492955	0.411808	0.312397	0.34736	0.281347	0.674962	0.546825	0.684731	0.765547	0.526653	0.519041
50	0.779675	0.633399	0.63553	0.489254	0.436728	0.581892	0.344838	0.229249	0.292654	0.272041	0.404067	0.227945	0.487704	0.379739	0.422113	0.443047	0.40765	0.404859
100	0.655818	0.517416	0.428668	0.594769	0.663043	0.714458	0.520352	0.294393	0.336576	0.284913	0.453556	0.328574	0.447106	0.5061	0.431248	0.415643	0.458271	0.520436
200	0.553823	0.61867	0.547153	0.696856	0.582355	0.670918	0.372322	0.245079	0.214638	0.258908	0.436944	0.376932	0.266699	0.327089	0.400799	0.27355	0.305394	0.46601
400	0.39467	0.392169	0.321393	0.430336	0.424778	0.347147	0.214638	0.198113	0.198635	0.16802	0.216812	0.190285	0.214302	0.243228	0.245639	0.215444	0.219504	0.280274
800	0.034585	0.041996	0.044868	0.056633	0.066823	0.038476	0.017032	0.027121	0.032601	0.021903	0.038602	0.02199	0.056731	0.048612	0.083374	0.062948	0.065485	0.021589
1600	0.011425	0.021245	0.017725	0.017447	0.011703	0.012815	0.005639	0.013553	0.022251	0.001812	0.006248	0.001029	0.006745	0.004335	0.013469	0.00979	0.009156	0.004842

## Sheet: Figure S4
Figure S4F
WT-haESCs	Ldha-KO	Ldha-KO-OE
0.951542	0.0242086	6.28391
0.897099	0.089415	9.4261
1.15136	0.0663694	9.4261
Figure S4H
WT-haESCs	Ldha-KO	Ldha-KO-OE
4.73	1.18	4.91
4.18	1.05	5.32
4.5	1.28	5.66
Figure S4I
WT-haESCs	Ldha-KO haESCs	Ldhb-KO haESCs
0.929778	1.41706	0.790556
1.04458	1.53063	0.596377
1.0287	1.22898	1.11052
0.996947	1.38286	1.08732
Figure S4K
2iL	Pyruvate
7.89	3.59
7.93	3.34
8.46	3.44
Figure S4L
2iL	Pyruvate
7.89	6.36
7.93	6.87
8.46	6.02

## Sheet: Figure S6
Figure S6A
Ctrl	Uk5099 50μM	Uk5099 100μM	Uk5099 200μM	2-DG 10 mM	2-DG 20 mM	2-DG 30 mM	Devi 5μM	Devi 10μM	Devi 20μM
9.57	15.8	18.2	16.5	14.9	17.1	15.1	10.8	11.4	16
10.8	16.8	19.8	17.3	15	14.8	14.7	11.3	12.9	13.7
Figure S6C
Ctrl	25 μM UK5099	50 μM UK5099	100 μM UK5099	5 μM Devi	10 μM Devi	20 μM Devi	5 mM 2-DG	10 mM 2-DG	15 mM 2-DG
0.62477	0.475709	0.08594	-0.00018	0.601583	1.22322	0.529812	0.041774	0.079315	0.090357
1.27733	0.721936	0.11244	0.021899	0.583916	1.06643	0.73629	0.025212	0.064961	0.093669
1.24862	0.950497	0.141148	-0.01454	0.731873	0.768311	0.525396	0.069378	0.095878	0.087045
1.29831	0.798123	0.232794	-0.02779	0.634707	0.630291	0.623666	0.019691	0.074899	0.074899
0.90081	1.19341	0.174273	-0.00129	0.495583	1.00902	0.857748	0.007545	0.05392	0.08042
0.650166	1.06754	0.104711	0.002024	0.813581	0.452521	0.885351	0.008649	0.102503	0.110232
Figure S6D
Ctrl	UK5099
0.62477	0.475709
1.27733	0.721936
1.24862	0.950497
1.29831	0.798123
0.90081	1.19341
0.650166	1.06754

## Sheet: Figure S7
Figure S7A
Mitoquinone mesylate
12.8	-2.04128	-1.91934	-2.23095	-2.31224	-1.97354	-2.2445
6.4	-1.91934	-1.02515	-2.19031	-2.37998	-2.36644	-2.81353
3.2	-2.62385	-2.35289	-2.31224	-2.54256	-2.50192	-2.6916
1.6	-2.36644	-2.2716	-2.51547	-2.50192	-2.65095	-2.70514
0.8	-2.59676	-2.35289	-2.09547	-2.6374	-2.54256	-2.54256
0.4	-2.43418	-2.48837	-2.40708	-2.19031	-2.59676	-2.73224
0.2	0.383868	1.41354	-0.18516	-0.57806	-1.14709	-1.33677
0.1	8.30962	8.98704	6.61609	10.1928	5.81674	6.57544
0.05	17.6444	14.9754	22.2237	25.0282	26.1121	24.8386
0	122.671	114.488	91.3607	87.1336	88.204	96.1432
Emricasan
640	0.177301	0.644338	0.449739	0.268114	0.41082	0.683258
320	-0.18595	0.0735151	-0.289736	-0.276763	0.618392	0.216221
160	10.9062	14.3181	10.7505	8.70073	9.73859	7.01421
80	31.378	32.312	26.3833	19.6891	21.1032	12.943
40	59.3353	59.7764	46.6475	40.4852	41.1209	46.3751
20	89.563	89.3944	63.876	65.329	67.0414	63.9798
10	87.3835	97.0875	84.1532	83.5045	75.5908	77.433
5	100.266	95.5696	77.4071	75.2016	72.6718	79.7552
2.5	128.677	103.068	92.6896	88.2787	86.7608	95.9718
0	126.199	114.095	87.2927	82.8429	92.1706	97.3989
2-DG
32	0.28544	1.16231	1.16231	-0.2078	-0.2352	-0.05709
16	0.76498	0.901991	0.655371	0.093624	0.134728	0.422452
8	1.17601	2.08029	1.16231	0.860888	1.13491	0.970497
4	3.02567	4.80681	3.4641	3.4641	3.49151	2.91606
2	13.3015	16.2062	12.4109	11.0682	14.9046	10.849
1	37.0045	43.1974	34.1272	26.8245	29.3866	24.9612
0.5	70.9559	68.2157	58.7208	52.9115	52.9115	49.2122
0.25	100.454	95.0151	71.2162	75.2854	69.0788	72.2027
0.125	116.142	118.787	86.6574	79.5328	83.6979	97.8923
0	138.955	105.716	83.5609	85.4106	86.493	99.8653
Fosfructose
3.2	0.512273	1.60797	0.142298	-0.01423	-0.15653	-0.04269
1.6	0.924938	1.53682	0.327286	0.227677	0.640342	0.512273
0.88	19.6087	18.641	17.9438	18.8972	20.3486	17.6734
0.4	66.1117	60.3913	44.212	45.0658	40.2561	48.4098
0.2	92.3515	74.0946	57.4742	59.6941	61.9424	69.8968
0.1	112.387	92.323	80.0285	70.4376	76.0156	73.7958
0.05	115.333	94.8275	89.3348	81.1384	87.9972	81.0957
0.025	126.859	113.71	87.7553	81.5511	91.9815	90.1459
0.0125	110.537	112.202	84.084	86.7449	93.7033	100.192
0	126.731	119.559	83.899	88.0825	92.7926	88.9363
VLX600
16	0.615848	1.78335	0.940822	0.772317	1.14544	1.25376
8	0.014042	0.435306	0.218656	0.591775	0.399198	0.832497
4	0.086259	0.351053	-0.15446	0.014042	-0.05817	0.014042
2	6.27282	8.30692	6.14042	5.70712	3.42026	5.95988
1	28.9007	43.0552	24.9168	24.3511	28.2869	27.4684
0.5	74.3731	81.4865	48.652	45.4142	50.5657	51.7452
0.25	105.234	103.344	66.6339	61.8074	57.1374	65.1896
0.125	109.338	94.9789	81.5948	82.7864	82.5095	85.35
0.0625	120.965	123.625	84.0502	90.7663	87.7813	100.913
0	111.637	120.447	84.8566	86.7222	93.1735	103.163
Figure S7B
haESCs	2-DG	C2	C7
108.88	172.59	105.707	82.4629
90.7497	166.566	113.715	62.2003
101.514	200.296	115.39	75.6018
Figure S7C
haESCs	2-DG	C2	C7
0.168758	0.13739	0.144058	0.113321
0.167574	0.131353	0.135574	0.115136
0.168482	0.136521	0.116635	0.121488
Figure S7E
	2iL medium			MBH medium
Oct4	0.570216	1.1644	1.26539	0.269729	0.806407	0.789812
Sox2	0.698189	1.27605	1.02576	0.847737	0.877633	0.642465
Nanog	0.808396	1.21683	0.97477	0.501087	0.616911	0.563752
Rex1	0.717783	1.0582	1.22401	1.2411	1.56008	1.0582
Klf4	0.490487	1.48688	1.02263	0.987798	0.625156	0.435966
